# Supplementary material for: Lower Nerve Growth Factor Levels in Major Depression and Suicidal Behaviors: Effects of Adverse Childhood Experiences and Recurrence of Illness
Source: Brain Sci. 2023 Jul 18;13(7):1090. doi: 10.3390/brainsci13071090 (PMC10377511; doi:10.3390/brainsci13071090)
Supplement: Supplementary file 1 [file brainsci-13-01090-s001.zip]

Archive with 1 entries (1 files):
- brainsci-2459729-supplementary.pdf
